# Supplementary material for: BACH1 Expression Is Promoted by Tank Binding Kinase 1 (TBK1) in Pancreatic Cancer Cells to Increase Iron and Reduce the Expression of E-Cadherin
Source: Antioxidants (Basel). 2022 Jul 27;11(8):1460. doi: 10.3390/antiox11081460 (PMC9405201; doi:10.3390/antiox11081460)
Supplement: Supplementary file 1 [file antioxidants-11-01460-s001.zip]

Archive with 1 entries (1 files):
- antioxidants-1775777-supplementary.pdf
